# Supplementary material for: Network Pharmacology and Molecular Docking Identify Medicarpin as a Potent CASP3 and ESR1 Binder Driving Apoptotic and Hormone-Dependent Anticancer Activity
Source: Int J Mol Sci. 2025 Dec 23;27(1):174. doi: 10.3390/ijms27010174 (PMC12785696; doi:10.3390/ijms27010174)
Supplement: Supplementary file 1 [file ijms-27-00174-s001.zip]

Archive with 3 entries (3 files):
- Supplementary_Table_3.xlsx
- Supplementary_Table_2.xlsx
- Supplementary_Table_1.xlsx
