# Supplementary material for: Network Pharmacology and Molecular Docking Identify Medicarpin as a Potent CASP3 and ESR1 Binder Driving Apoptotic and Hormone-Dependent Anticancer Activity
Source: Int J Mol Sci. 2025 Dec 23;27(1):174. doi: 10.3390/ijms27010174 (PMC12785696; doi:10.3390/ijms27010174)
Supplement: Supplementary file 1 [file ijms-27-00174-s001.zip › Supplementary_Table_3.xlsx]

## Sheet: Sheet1
Supplementary Table 3. Predicted pharmacokinetic and toxicity (ADMET) profile of medicarpin obtained from the ProTox-III server
Classification	Target	Prediction	Probability
Organ toxicity	Hepatotoxicity	Active	0.69
Organ toxicity	Neurotoxicity	Active	0.87
Organ toxicity	Nephrotoxicity	Inactive	0.9
Organ toxicity	Respiratory toxicity	Active	0.98
Organ toxicity	Cardiotoxicity	Inactive	0.77
Toxicity endpoints	Carcinogenicity	Inactive	0.62
Toxicity endpoints	Immunotoxicity	Active	0.96
Toxicity endpoints	Mutagenicity	Inactive	0.97
Toxicity endpoints	Cytotoxicity	Inactive	0.93
Toxicity endpoints	BBB-barrier	Inactive	1
Toxicity endpoints	Ecotoxicity	Active	0.73
Toxicity endpoints	Clinical toxicity	Inactive	0.56
Toxicity endpoints	Nutritional toxicity	Inactive	0.74
Tox21-Nuclear receptor signaling pathways	Aryl Hydrocarbon Receptor (AhR)	Inactive	0.97
Tox21-Nuclear receptor signaling pathways	Androgen Receptor (AR)	Inactive	0.99
Tox21-Nuclear receptor signaling pathways	Androgen Receptor Ligand Binding Domain (AR-LBD)	Inactive	0.99
Tox21-Nuclear receptor signaling pathways	Aromatase	Active	1
Tox21-Nuclear receptor signaling pathways	Estrogen Receptor Alpha (ER)	Active	0.99
Tox21-Nuclear receptor signaling pathways	Estrogen Receptor Ligand Binding Domain (ER-LBD)	Active	1
Tox21-Nuclear receptor signaling pathways	Peroxisome Proliferator Activated Receptor Gamma (PPAR-Gamma)	Inactive	0.99
Tox21-Stress response pathways	Nuclear factor (erythroid-derived 2)-like 2/antioxidant responsive element (nrf2/ARE)	Inactive	0.88
Tox21-Stress response pathways	Heat shock factor response element (HSE)	Inactive	0.88
Tox21-Stress response pathways	Mitochondrial Membrane Potential (MMP)	Inactive	0.7
Tox21-Stress response pathways	Phosphoprotein (Tumor Suppressor) p53	Inactive	0.96
Tox21-Stress response pathways	ATPase family AAA domain-containing protein 5 (ATAD5)	Inactive	0.99
Molecular Initiating Events	Thyroid hormone receptor alpha (THRα)	Inactive	0.9
Molecular Initiating Events	Thyroid hormone receptor beta (THRβ)	Inactive	0.78
Molecular Initiating Events	Transtyretrin (TTR)	Inactive	0.97
Molecular Initiating Events	Ryanodine receptor (RYR)	Inactive	0.98
Molecular Initiating Events	GABA receptor (GABAR)	Inactive	0.96
Molecular Initiating Events	Glutamate N-methyl-D-aspartate receptor (NMDAR)	Inactive	0.92
Molecular Initiating Events	alpha-amino-3-hydroxy-5-methyl-4-isoxazolepropionate receptor (AMPAR)	Inactive	0.97
Molecular Initiating Events	Kainate receptor (KAR)	Inactive	0.99
Molecular Initiating Events	Achetylcholinesterase (AChE)	Active	0.69
Molecular Initiating Events	Constitutive androstane receptor (CAR)	Inactive	0.98
Molecular Initiating Events	Pregnane X receptor (PXR)	Inactive	0.92
Molecular Initiating Events	NADH-quinone oxidoreductase (NADHOX)	Inactive	0.97
Molecular Initiating Events	Voltage-gated sodium channel (VGSC)	Inactive	0.95
Molecular Initiating Events	Na+/I- symporter (NIS)	Inactive	0.98
Metabolism	Cytochrome CYP1A2	Inactive	0.76
Metabolism	Cytochrome CYP2C19	Inactive	0.87
Metabolism	Cytochrome CYP2C9	Active	0.56
Metabolism	Cytochrome CYP2D6	Inactive	0.63
Metabolism	Cytochrome CYP3A4	Active	0.71
Metabolism	Cytochrome CYP2E1	Inactive	0.98
