# Supplementary material for: Network Pharmacology and Molecular Docking Identify Medicarpin as a Potent CASP3 and ESR1 Binder Driving Apoptotic and Hormone-Dependent Anticancer Activity
Source: Int J Mol Sci. 2025 Dec 23;27(1):174. doi: 10.3390/ijms27010174 (PMC12785696; doi:10.3390/ijms27010174)
Supplement: Supplementary file 1 [file ijms-27-00174-s001.zip › Supplementary_Table_2.xlsx]

## Sheet: Sheet1
Supplementary Table 2. Predicted pharmacokinetic (ADMET) properties of medicarpin based on the pKCSM database.
Property	Model Name	Predicted Value	Unit
Absorption	Water solubility	-3.459	Numeric (log mol/L)
	Caco2 permeability	1.246	Numeric (log Papp in 10-6 cm/s)
	Intestinal absorption (human)	95.188	Numeric (% Absorbed)
	Skin Permeability	-2.819	Numeric (log Kp)
	P-glycoprotein substrate	No	Categorical (Yes/No)
	P-glycoprotein I inhibitor	No	Categorical (Yes/No)
	P-glycoprotein II inhibitor	No	Categorical (Yes/No)
Distribution	VDss (human)	0.065	Numeric (log L/kg)
	Fraction unbound (human)	0.04	Numeric (Fu)
	BBB permeability	0.324	Numeric (log BB)
	CNS permeability	-1.838	Numeric (log PS)
Metabolism	CYP2D6 substrate	No	Categorical (Yes/No)
	CYP3A4 substrate	Yes	Categorical (Yes/No)
	CYP1A2 inhibitor	Yes	Categorical (Yes/No)
	CYP2C19 inhibitor	Yes	Categorical (Yes/No)
	CYP2C9 inhibitor	Yes	Categorical (Yes/No)
	CYP2D6 inhibitor	No	Categorical (Yes/No)
	CYP3A4 inhibitor	Yes	Categorical (Yes/No)
Excretion	Total Clearance	0.273	Numeric (log ml/min/kg)
	Renal OCT2 substrate	No	Categorical (Yes/No)
Toxicity	AMES toxicity	Yes	Categorical (Yes/No)
	Max. tolerated dose (human)	-0.102	Numeric (log mg/kg/day)
	hERG I inhibitor	No	Categorical (Yes/No)
	hERG II inhibitor	No	Categorical (Yes/No)
	Oral Rat Acute Toxicity (LD50)	2.512	Numeric (mol/kg)
	Oral Rat Chronic Toxicity (LOAEL)	1.875	Numeric (log mg/kg_bw/day)
	Hepatotoxicity	No	Categorical (Yes/No)
	Skin Sensitisation	No	Categorical (Yes/No)
	T.Pyriformis toxicity	0.688	Numeric (log ug/L)
	Minnow toxicity	0.657	Numeric (log mM)
Absorption	Water solubility	-3.459	Numeric (log mol/L)
	Caco2 permeability	1.246	Numeric (log Papp in 10-6 cm/s)
	Intestinal absorption (human)	95.188	Numeric (% Absorbed)
	Skin Permeability	-2.819	Numeric (log Kp)
	P-glycoprotein substrate	No	Categorical (Yes/No)
