# Supplementary material for: Network Pharmacology and Molecular Docking Identify Medicarpin as a Potent CASP3 and ESR1 Binder Driving Apoptotic and Hormone-Dependent Anticancer Activity
Source: Int J Mol Sci. 2025 Dec 23;27(1):174. doi: 10.3390/ijms27010174 (PMC12785696; doi:10.3390/ijms27010174)
Supplement: Supplementary file 1 [file ijms-27-00174-s001.zip › Supplementary_Table_1.xlsx]

## Sheet: Sheet1
Supplementary Table 1. Overview of medicarpin's physicochemical characteristics and anticipated drug-likeness attributes derived from the SWISS server analysis.
Physicochemical Properties
Formula	C16H14O4
Molecular weight	270.28 g/mol
Num of heavy atoms	20
Num. arom. heavy atoms	12
Fraction Csp3	0.25
Num. rotatable bonds	1
Num. H-bond acceptors	4
Num. H-bond donors	1
Molar Refractivity	73.17
TPSA	47.92 Å²
Lipophilicity
Log Po/w (iLOGP)	2.57
Log Po/w (XLOGP3)	2.77
Log Po/w (WLOGP)	2.69
Log Po/w (MLOGP)	1.87
Log Po/w (SILICOS-IT)	2.75
Consensus Log Po/w	2.53
Water Solubility
Log S (ESOL)	-3.64
Solubility	6.21e-02 mg/ml ; 2.30e-04 mol/l
Class	Soluble
Log S (Ali)	-3.43
Solubility	1.00e-01 mg/ml ; 3.70e-04 mol/l
Class	Soluble
Log S (SILICOS-IT)	-4.31
Solubility	1.32e-02 mg/ml ; 4.90e-05 mol/l
Class	Moderately soluble
Pharmacokinetics
GI absorption	High
BBB permeant	Yes
P-gp substrate	Yes
CYP1A2 inhibitor	Yes
CYP2C19 inhibitor	Yes
CYP2C9 inhibitor	No
CYP2D6 inhibitor	Yes
CYP3A4 inhibitor	Yes
Log Kp (skin permeation)	-5.98 cm/s
Druglikeness
Lipinski	Yes, 0 violations
Ghose	Yes
Veber	Yes
Egan	Yes
Muegge	Yes
Bioavailability Score	0.55
Medicinal Chemistry
PAINS	0 alert
Brenk	0 alert
Leadlikeness	Yes
Synthetic accessibility	3.54
